# Supplementary material for: AndroAnalyzer: android malicious software detection based on deep learning
Source: PeerJ Comput Sci. 2021 May 10;7:e533. doi: 10.7717/peerj-cs.533 (PMC8157142; doi:10.7717/peerj-cs.533)
Supplement: Supplemental Information 1 — An encoded version of the proposed deep learning model. [file peerj-cs-07-533-s001.py]

# 1.develop an mlp for blobs dataset
import os
import random
import datetime
from sklearn.datasets import make_blobs
from keras.utils import to_categorical
from keras.models import Sequential
from keras.layers import Dense
from matplotlib import pyplot
import pandas as pd
from sklearn.model_selection import train_test_split
import seaborn as sns
import numpy as np
from sklearn.preprocessing import LabelEncoder
from keras.utils import plot_model
import warnings
from sklearn.metrics import confusion_matrix
from sklearn.metrics import precision_score
from sklearn.metrics import recall_score, f1_score, accuracy_score
from sklearn.metrics import classification_report
from sklearn.metrics import precision_recall_curve, roc_curve, roc_auc_score, auc
warnings.filterwarnings("ignore")


os.environ["PATH"] += os.pathsep + 'C:/Program Files (x86)/Graphviz2.38/bin/'

# load the dataset
df = pd.read_csv('data.txt', engine='python')
print(df.describe())
print(df.head(20))
# split into input (X) and output (y) variables
X = df.loc[:,'ACCESS_ALL_DOWNLOADS':'WRITE_CALL_LOG'].values
y = df.loc[:,'APPLICATION_TYPE'].values
#########################################
sns.countplot(y,label="Count")
pyplot.show()
#sns.heatmap(df.corr(),annot=True)
#pyplot.show()

#######################################
##Normalize Labels##########
le = LabelEncoder()
y = le.fit_transform(y) #change class from string to integers
Y = pd.get_dummies(y).values
trainX, testX, trainy, testy = train_test_split(X, Y, test_size=0.20, random_state=123)
print(trainX.shape, testX.shape)
begin_time = datetime.datetime.now()
# define model
model = Sequential()
model.add(Dense(300, input_dim=349, activation='relu'))
model.add(Dense(300,activation='relu'))
model.add(Dense(300,activation='relu'))
model.add(Dense(300,activation='relu'))
model.add(Dense(2, activation='softmax'))
model.compile(loss='binary_crossentropy', optimizer='adam', metrics=['accuracy'])
model.summary()

plot_model(model, show_shapes=True, to_file='model.jpeg', dpi=300)
# fit model
history = model.fit(trainX, trainy, validation_data=(testX, testy),  epochs=50, batch_size=10, verbose=0)
# evaluate the model
_, train_acc = model.evaluate(trainX, trainy, verbose=0)
_, test_acc = model.evaluate(testX, testy, verbose=0)
print('Train: %.3f, Test: %.3f' % (train_acc, test_acc))
print(datetime.datetime.now() - begin_time)
# learning curves of model accuracy
pyplot.plot(history.history['accuracy'], label='train')
pyplot.plot(history.history['val_accuracy'], label='test')
pyplot.legend()
pyplot.show()

##############################################################################
y_pred = model.predict(testX)
y_test_class = np.argmax(testy,axis=1) 
y_pred_class = np.argmax(y_pred,axis=1)

false_positive_rate, true_positive_rate, threshold = roc_curve(y_test_class, y_pred_class)
print('AUC: %.2f' % auc(false_positive_rate, true_positive_rate))
auc_score = roc_auc_score(y_test_class, y_pred_class)
pyplot.plot(false_positive_rate, true_positive_rate, label = "ROC CURVE, AREA = "+ str(auc_score))
pyplot.plot([0, 1], [0, 1], 'red', lw = 3.7)
pyplot.xlabel('False Positive Rate (1-Specificity)')
pyplot.ylabel('True Positive Rate (Sensitivity)')
pyplot.axis([0, 1, 0, 1])
pyplot.legend(loc = 4)
pyplot.title('dnn')
pyplot.show()
    
#Accuracy of the predicted values
print(classification_report(y_test_class, y_pred_class)) # Precision , Recall, F1-Score & Support
cm = confusion_matrix(y_test_class, y_pred_class)
print(cm)
# visualize the confusion matrix in a heat map
df_cm = pd.DataFrame(cm)
#sns.heatmap(df_cm/np.sum(df_cm), annot=True, fmt='.2%', cmap='Blues')
sns.heatmap(df_cm, annot=True,fmt="d",annot_kws = {"size": 25}, vmin=0, vmax=100, cmap='Blues',cbar=False)
pyplot.xlabel('Predicted labels');
pyplot.ylabel('True labels'); 
pyplot.title('Confusion Matrix');
pyplot.show()

print (pd.crosstab(y_test_class, y_pred_class, rownames=['True'], colnames=['Predicted'], margins=True))
print('Accuracy: %.2f' % accuracy_score(y_true=y_test_class,y_pred=y_pred_class))
print('Precision: %.3f' % precision_score(y_true=y_test_class, y_pred=y_pred_class))
print('Recall: %.3f' % recall_score(y_true=y_test_class, y_pred=y_pred_class))
print('F1-measure: %.3f' % f1_score(y_true=y_test_class, y_pred=y_pred_class))
